# Supplementary material for: In Vitro Antioxidant Activity and In Vivo Neuroprotective Effect of Parastrephia quadrangularis in a Drosophila Parkinson’s Disease Model
Source: Antioxidants (Basel). 2025 Oct 12;14(10):1226. doi: 10.3390/antiox14101226 (PMC12561120; doi:10.3390/antiox14101226)
Supplement: Supplementary file 1 [file antioxidants-14-01226-s001.zip]

Archive with 1 entries (1 files):
- antioxidants-3894148-supplementary.pdf
